# Supplementary material for: Design and Characterization of Liposomal-Based Carriers for the Encapsulation of Rosa canina Fruit Extract: In Vitro Gastrointestinal Release Behavior
Source: Plants (Basel). 2024 Sep 18;13(18):2608. doi: 10.3390/plants13182608 (PMC11435264; doi:10.3390/plants13182608)
Supplement: Supplementary file 1 [file plants-13-02608-s001.zip]

Archive with 1 entries (1 files):
- plants-3159044-supplementary.pdf
